# Supplementary material for: Molecular phylogeny of grunts (Teleostei, Haemulidae), with an emphasis on the ecology, evolution, and speciation history of New World species
Source: BMC Evol Biol. 2012 Apr 26;12:57. doi: 10.1186/1471-2148-12-57 (PMC3472276; doi:10.1186/1471-2148-12-57)
Supplement: Additional file 1 — Table S1Material examined. This list indicates sampling information: ocean basin (WA: western Atlantic; EP: eastern Pacific; WP: western Pacific; MD: Mediterranean; RS: Red Sea; IP: Indo–Pacific). Countries code follows ISO list 3166. Voucher catalogue numbers and Genbank accession number are listed. For all New World species at least one specimen was kept as reference and deposited in CICIMAR–IPN fish collection. Photographs for all specimens sampled are available upon request. [file 1471-2148-12-57-S1.xls]

## Sheet: Additional file 1
Species	Ocean basin	Country	Catalog No.	GenBank Accession No.
				COI	Cyt b	16S	RAG2	S7
Ingroup (Haemulidae)
Anisotremus caesius	EP	MX	CICIMAR-CI 8348	JQ741125	JQ741347	JQ740899	JQ741576	JQ741784
Anisotremus davidsonii	EP	MX	CICIMAR-CIE 129	JQ741127	JQ741350	JQ740901	JQ741579	JQ741785
Anisotremus interruptus	EP	MX	CICIMAR-CI 8356	JQ741130	JQ741353	JQ740904	JQ741582	JQ741787
Anisotremus moricandi	WA	CO	CICIMAR-CIE 137	JQ741142	JQ741366	JQ740914	JQ741591	JQ741798
Anisotremus scapularis	EP	PE	CICIMAR-CI 8334	JQ741143	JQ741367	JQ740915	JQ741592	JQ741799
Anisotremus surinamensis	WA	MX	CICIMAR-CI 8327	JQ741146	JQ741371	JQ740917	JQ741594	JQ741803
Anisotremus taeniatus	EP	MX	CICIMAR-CIE 147	JQ741151	JQ741374	JQ740922	JQ741600	JQ741809
Anisotremus virginicus	WA	MX	CICIMAR-CIE 150	JQ741163	JQ741386	JQ740932	JQ741611	JQ741819
Conodon nobilis	WA	MX	CICIMAR-CI 8328	JQ741170	JQ741391	JQ740939	JQ741614	JQ741823
Conodon serrifer	EP	PE	CICIMAR-CI 8343	JQ741172	JQ741395	JQ740942	JQ741617	JQ741825
Diagramma pictum	IP	ID	Picture	JQ741177	JQ741401	JQ740947	NA	NA
Genyatremus cavifrons	WA	VE	CICIMAR-CI 8355	JQ741180	JQ741406	JQ740951	JQ741622	JQ741827
Genyatremus dovii	EP	MX	CICIMAR-CI 8354	JQ741181	JQ741407	JQ740952	JQ741623	JQ741828
Genyatremus pacifici	EP	CO	CICIMAR-CIE 139	JQ741184	JQ741410	JQ740955	JQ741626	JQ741830
Haemulon steindachneri	WA	CO	CICIMAR-CI 8316	JQ741250	JQ741476	JQ741013	JQ741688	JQ741875
Haemulon album	WA	CO	CICIMAR-CI 8322	JQ741186	JQ741413	JQ740957	JQ741629	JQ741832
Haemulon n. sp. A	WA	MX	CICIMAR-CI 8326	JQ741235	JQ741459	JQ741000	JQ741678	JQ741867
Haemulon aurolineatum	WA	CO	CICIMAR-CI 8321	JQ741188	JQ741416	JQ740959	JQ741631	JQ741834
Haemulon bonariense	WA	MX	CICIMAR-CI 8330	JQ741193	JQ741420	JQ740964	JQ741636	JQ741838
Haemulon carbonarium	WA	CO	CICIMAR-CI 8318	JQ741195	JQ741422	JQ740966	JQ741638	JQ741840
Haemulon chrysargyreum	WA	CO	CICIMAR-CI 8319	JQ741196	JQ741423	JQ740967	JQ741639	JQ741841
Haemulon flaviguttatum	EP	MX	CICIMAR-CI 8335	JQ741199	JQ741428	JQ740970	JQ741642	JQ741842
Haemulon flavolineatum	WA	CO	CICIMAR-CI 8359	JQ741201	JQ741429	JQ740972	JQ741644	JQ741843
Haemulon macrostomum	WA	CO	CICIMAR-CI 8324	JQ741215	JQ741443	JQ740983	JQ741657	JQ741853
Haemulon maculicauda	EP	MX	CICIMAR-CI 8336	JQ741205	JQ741434	JQ740976	JQ741649	JQ741846
Haemulon melanurum	WA	CO	CICIMAR-CI 8358	JQ741211	JQ741440	JQ740978	JQ741652	JQ741848
Haemulon n. sp. B	EP	MX	CICIMAR-CI 8347	JQ741243	JQ741468	JQ741006	JQ741683	JQ741871
Haemulon parra	WA	CO	CICIMAR-CI 8360	JQ741222	JQ741446	JQ740989	JQ741666	JQ741856
Haemulon plumieri	WA	MX	CICIMAR-CI 8325	JQ741218	JQ741444	JQ740986	JQ741660	JQ741854
Haemulon sciurus	WA	CO	CICIMAR-CI 8323	JQ741228	JQ741452	JQ740995	JQ741673	JQ741863
Haemulon scudderi	EP	MX	CICIMAR-CI 8337	JQ741226	JQ741449	JQ740993	JQ741670	JQ741860
Haemulon sexfasciatum	EP	MX	CICIMAR-CI 8357	JQ741257	JQ741484	JQ741021	JQ741696	JQ741878
Haemulon steindachneri	EP	MX	CICIMAR-CI 8339	JQ741247	JQ741473	JQ741010	JQ741686	JQ741874
Haemulon vittatum	WA	MX	CICIMAR-CI 8320	JQ741258	JQ741486	JQ741023	JQ741698	JQ741879
Haemulopsis axillaris	EP	MX	CICIMAR-CI 8350	NA	JQ741489	JQ741026	JQ741700	JQ741880
Haemulopsis elongatus	EP	PE	Picture	JQ741261	JQ741494	JQ741032	JQ741707	JQ741884
Haemulopsis leuciscus	EP	MX	CICIMAR-CI 8342	JQ741265	JQ741497	JQ741038	JQ741713	JQ741888
Haemulopsis nitidus	EP	PE	Picture	JQ741271	JQ741499	JQ741046	JQ741721	JQ741890
Isacia conceptionis	EP	PE	CICIMAR-CI 8333	JQ741276	JQ741506	JQ741053	JQ741727	JQ741894
Microlepidotus brevipinnis	EP	MX	CICIMAR-CI 8353	JQ741058	JQ741510	JQ741280	JQ741728	JQ741895
Microlepidotus inornatus	EP	MX	CICIMAR-CI 8340	JQ741061	JQ741513	JQ741282	JQ741731	JQ741897
Orthopristis chalceus	EP	MX	CICIMAR-CI 8351	JQ741291	JQ741520	JQ741068	JQ741736	JQ741903
Orthopristis chrysoptera	WA	MX	CICIMAR-CI 8332	JQ741297	JQ741526	JQ741072	JQ741741	JQ741908
Orthopristis reddingii	EP	MX	CICIMAR-CI 8338	JQ741301	JQ741529	JQ741076	JQ741745	JQ741911
Orthopristis ruber	WA	CO	CICIMAR-CI 8329	JQ741304	JQ741532	JQ741079	JQ741747	JQ741913
Plectorhinchus chaetodonoides			Commercial origin. NV	JQ741328	JQ741554	JQ741100	JQ741770	JQ741931
Plectorhinchus chrysotaenia	IP	ID	NV	JQ741332	JQ741558	JQ741103	JQ741771	NA
Plectorhinchus gibbosus	WP	AU	Autralian Museum I.33460-015	NA	JQ741563	JQ741104	NA	NA
Plectorhinchus lessonii	IP	PH	NV	JQ741333	JQ741564	JQ741105	NA	JQ741932
Plectorhinchus polytaenia	IP	ID	NV	JQ741334	JQ741565	JQ741106	NA	NA
Plectorhinchus vittatus	WP	FM	NV	JQ741338	JQ741569	JQ741110	JQ741774	JQ741936
Pomadasys argenteus	WP	FR	NV	JQ741306	JQ741533	JQ741081	JQ741749	JQ741915
Pomadasys branickii	EP	MX	CICIMAR-CI 8361	JQ741308	JQ741535	JQ741083	JQ741751	JQ741916
Haemulopsis corvinaeformis	WA	CO	CICIMAR-CI 8345	JQ741311	JQ741538	JQ741086	JQ741754	JQ741919
Pomadasys crocro	WA	CO	CICIMAR-CI 8362	JQ741309	JQ741536	JQ741084	JQ741752	JQ741917
Pomadasys macracanthus	EP	MX	CICIMAR-CI 8341	JQ741319	JQ741545	JQ741093	JQ741763	JQ741926
Pomadasys panamensis	EP	MX	CICIMAR-CI 8344	JQ741323	JQ741549	JQ741095	JQ741766	JQ741928
Pomadasys stridens	MD	IL	NV	JQ741326	JQ741552	JQ741098	JQ741768	JQ741930
Xenichthys xantii	EP	MX	CICIMAR-CI 8349	JQ741343	JQ741573	JQ741120	JQ741781	JQ741943
Xenistius californiensis	EP	MX	CICIMAR-CI 8363	JQ741344	JQ741574	JQ741122	JQ741782	JQ741944
Outgroup
Archosargus probatocephalus			GENBANK	[EU752061]	[AF240716]	[EU239803]
Atractoscion nobilis	EP	MX	NV	JQ741165	JQ741388	JQ740934
Beryx splendens			GENBANK	[AP002939]	[AP002939]	[AP002939]
Caesio caerulaurea			GENBANK	[GU804898]	[DQ784748]	[DQ784724]
Calamus brachysomus	EP	MX	Picture	JQ741176	JQ741400	JQ740946
Cynoscion arenarius			GENBANK	[GQ220004]	[EU180144]	[EU239807]
Emmelichthys struhsakeri			GENBANK	[AP004446]	[AP004446]	[AP004446]
Eugerres lineatus	EP	MX	CICIMAR-CI 8367	JQ741178	JQ741403	JQ740948
Eugerres plumieri	EP	MX	CICIMAR-CI 8366	JQ741179	JQ741404	JQ740949
Hapalogenys nigripinnis			GENBANK	[HM754620]	[HM754620]	[HM754620]
Kuhlia mugil			GENBANK	[NC_013142]	[NC_013142]	[NC_013142]
Lethrinus lentjan			GENBANK	[EF607440]	[AF381267]	[DQ532896]
Lobotes pacificus	EP	MX	CICIMAR-CI 8364	JQ741277	JQ741507	JQ741054
Lobotes surinamensis	WA	MX	CICIMAR-CI 8365	JQ741278	JQ741508	JQ741056
Lutjanus apodus	WA		NV	JQ741279	JQ741509	JQ741057
Lutjanus argentimaculatus			GENBANK	[EU600127]	[EF025494]	[DQ444481]
Lutjanus bengalensis			GENBANK	[NC_011275]	[NC_011275]	[NC_011275]
Lutjanus campechanus			GENBANK	[EU752114]	[AY374294]	[AY857940]
Pristigenys serrula	EP	MX	Picture	JQ741339	JQ741570	[AY072685]
Sillago bassensis			GENBANK	[HM131484]	[HM131464]	[GQ412300]
Sillago sihama			GENBANK	[HM131477]	[HM131455]	[EU257202]
Terapon jarbua	IP	ID	Picture	JQ741340	JQ741571	JQ741112
